# Supplementary material for: Hip Osteoarthritis and the Risk of Lacunar Stroke: A Two-Sample Mendelian Randomization Study
Source: Genes (Basel). 2022 Sep 3;13(9):1584. doi: 10.3390/genes13091584 (PMC9498627; doi:10.3390/genes13091584)
Supplement: Supplementary file 1 [file genes-13-01584-s001.zip]

Archive with 1 entries (1 files):
- genes-1868745-supplementary.pdf
